# Supplementary material for: Antimicrobial Resistance Mechanisms and Virulence of Colistin- and Carbapenem-Resistant Acinetobacter baumannii Isolated from a Teaching Hospital in Taiwan
Source: Microorganisms. 2021 Jun 14;9(6):1295. doi: 10.3390/microorganisms9061295 (PMC8232278; doi:10.3390/microorganisms9061295)
Supplement: Supplementary file 1 [file microorganisms-09-01295-s001.zip]

Archive with 1 entries (1 files):
- microorganisms-1252181-supplementary.pdf
